# Supplementary material for: Real-World Analysis of Short-Term Effectiveness of Oral Semaglutide: Impact on Glycometabolic Control and Cardiovascular Risk
Source: Pharmaceuticals (Basel). 2025 Jun 8;18(6):856. doi: 10.3390/ph18060856 (PMC12195834; doi:10.3390/ph18060856)
Supplement: Supplementary file 1 [file pharmaceuticals-18-00856-s001.zip]

Archive with 1 entries (1 files):
- pharmaceuticals-3635038-supplementary.pdf
